# Supplementary material for: Identification of 3-Oxindole Derivatives as Small Molecule HIV-1 Inhibitors Targeting Tat-Mediated Viral Transcription
Source: Molecules. 2022 Aug 2;27(15):4921. doi: 10.3390/molecules27154921 (PMC9370035; doi:10.3390/molecules27154921)
Supplement: Supplementary file 1 [file molecules-27-04921-s001.zip]

Archive with 1 entries (1 files):
- molecules-1828269-supplementary.pdf
